# Supplementary material for: PerfuPul—A Versatile Perfusable Platform to Assess Permeability and Barrier Function of Air Exposed Pulmonary Epithelia
Source: Front Bioeng Biotechnol. 2021 Oct 6;9:743236. doi: 10.3389/fbioe.2021.743236 (PMC8526933; doi:10.3389/fbioe.2021.743236)
Supplement: Supplementary file 2 [file DataSheet2.ZIP]

Archive with 8 entries (8 files):
- Dimensions deposition chamber.pdf
- Dimensions mold.pdf
- Deposition Chamber stl.stl
- Mold A  stl.stl
- Mold B stl.stl
- Deposition Chamber.dwg
- Mold A.dwg
- Mold B.dwg
